# Supplementary material for: Meat Adulteration in the MENA and GCC Regions: A Scoping Review of Risks, Detection Technologies, and Regulatory Challenges
Source: Foods. 2025 Oct 31;14(21):3743. doi: 10.3390/foods14213743 (PMC12609501; doi:10.3390/foods14213743)
Supplement: Supplementary file 1 [file foods-14-03743-s001.zip]

Archive with 1 entries (1 files):
- foods-3929059-supplementary.pdf
